# Supplementary material for: Conserved Organisation of 45S rDNA Sites and rDNA Gene Copy Number among Major Clades of Early Land Plants
Source: PLoS One. 2016 Sep 13;11(9):e0162544. doi: 10.1371/journal.pone.0162544 (PMC5021289; doi:10.1371/journal.pone.0162544)
Supplement: S2 Table — The number is given as the Jukes-Kantor distance between identical and overlapping alignment positions between the two sequences. (XLSX 24 Kb) (XLSX) [file pone.0162544.s004.xlsx]

## Sheet: 26S_Marchantia polymorpha
Region	Type	Reference	Allele	Length	Count	Coverage	Frequency
2^3	Insertion	-	AACGCAT	7	11641	37833	30.7694
3^4	Insertion	-	C	1	9864	38462	25.6461
9	SNV	T	A	1	26923	43543	61.8308
177..178	MNV	CG	TT	2	35488	47931	74.0398
207	SNV	A	G	1	33053	47461	69.6424
467	SNV	T	G	1	56432	78140	72.2191
550	SNV	T	G	1	42242	54484	77.531
557	SNV	G	A	1	39144	60578	64.6175
561	SNV	A	C	1	18380	60431	30.4149
561..562	MNV	AC	CT	2	32276	60431	53.4097
564	SNV	G	A	1	32339	61338	52.7226
564..565	Replacement	GA	CCT	3	18213	61338	29.6928
567	SNV	A	C	1	21465	62170	34.5263
567	SNV	A	T	1	34006	62170	54.6984
569..570	MNV	GT	CG	2	21602	62711	34.4469
572	SNV	G	T	1	29445	62335	47.2367
574..575	MNV	AC	TG	2	27388	63834	42.905
577..578	MNV	CC	AA	2	30028	65402	45.913
934^935	Insertion	-	CC	2	61092	88786	68.8081
937..938	MNV	GA	AC	2	65146	89015	73.1854
1187	SNV	A	C	1	20884	99028	21.089
1451	SNV	T	C	1	36076	78082	46.2027
1451..1452	MNV	TG	CA	2	34238	78082	43.8488
1846	SNV	C	T	1	47397	64148	73.8869
1856	SNV	A	G	1	49245	68251	72.1528
1870..1871	MNV	AC	GT	2	28715	73498	39.0691
1874	SNV	A	G	1	41660	73172	56.9343
1882	SNV	T	G	1	23386	75699	30.8934
1884..1885	Deletion	TC	-	2	38374	75902	50.5573
1889	SNV	A	C	1	58761	76484	76.8278
1891^1892	Insertion	-	A	1	52971	77582	68.2774
2336	SNV	A	G	1	59643	78581	75.9
2346	SNV	C	A	1	57676	79296	72.7351
2352	SNV	C	T	1	20654	91800	22.4989
2353^2354	Insertion	-	AA	2	19691	90796	21.6871

## Sheet: 26S_Physcomitrella
Region	Type	Reference	Allele	Length	Count	Coverage	Frequency
462^463	Insertion	-	AA	2	1870	2408	77.6578
478..479	MNV	AT	TG	2	1441	1896	76.0021
483	Deletion	A	-	1	1270	1715	74.0525
485	SNV	C	T	1	1257	1709	73.5518
487..488	MNV	GT	AA	2	1249	1709	73.0837
490..491	MNV	TT	GC	2	1230	1698	72.4382
493..495	MNV	AAA	GGG	3	1230	1643	74.8631
498^499	Insertion	-	T	1	901	1563	57.6456
501	SNV	A	T	1	873	1535	56.873
503..505	MNV	CAA	AGC	3	832	1554	53.5393
507..508	MNV	GA	TG	2	785	1502	52.2636
510	SNV	T	G	1	812	1367	59.4001
1169^1170	Insertion	-	GGCCATTGG	9	2009	4720	42.5636
1173	SNV	G	C	1	1713	4784	35.8069
1175	SNV	G	T	1	1555	4811	32.3218
1177^1178	Insertion	-	C	1	3182	4843	65.7031
1179	Deletion	A	-	1	1478	4961	29.7924
1182^1183	Insertion	-	TT	2	3323	4714	70.4922
1183^1184	Insertion	-	A	1	3326	4682	71.038
2360^2361	Insertion	-	GTCTTAAGGCGCGC	14	1519	3204	47.4095
2948^2949	Insertion	-	G	1	1453	4655	31.2137
2949^2950	Insertion	-	AT	2	1459	4612	31.6349
2953	Deletion	A	-	1	3023	4546	66.498
2954	SNV	C	A	1	1492	4546	32.8201
2955^2956	Insertion	-	C	1	2563	4540	56.4537
2959	SNV	A	G	1	2572	4747	54.1816
2961..2962	MNV	AC	TT	2	2571	4754	54.0808
2963^2964	Insertion	-	TT	2	1387	4658	29.7767
2965	Replacement	T	CC	2	1388	4705	29.5005
2968..2970	MNV	GGG	ACT	3	1392	4497	30.954
2972	Replacement	G	CCA	3	1391	4223	32.9387
2974^2975	Insertion	-	AG	2	1392	4153	33.5179
2976..2977	MNV	AA	GG	2	1402	4153	33.7587
2979	SNV	C	G	1	1544	3775	40.9007
2982^2983	Insertion	-	CG	2	1400	3675	38.0952
2993..2994	MNV	TT	AG	2	1231	3112	39.5566
2997..2998	MNV	AT	GC	2	1175	3016	38.9589
3002	SNV	G	T	1	925	2535	36.4892
3004	SNV	A	T	1	788	2234	35.2731
3061^3062	Insertion	-	CA	2	31	143	21.6783
3062^3063	Insertion	-	A	1	85	133	63.9098

## Sheet: 26S_Nicotiana
Region	Type	Reference	Allele	Reference allele	Length	Count	Coverage	Frequency
734^735	Insertion	-	G	No	1	107	137	78.1022
826^827	Insertion	-	G	No	1	111	144	77.0833
895^896	Insertion	-	G	No	1	108	136	79.4118
901^902	Insertion	-	G	No	1	101	135	74.8148
1013^1014	Insertion	-	G	No	1	96	134	71.6418
1064	SNV	C	T	No	1	84	111	75.6757
1072	SNV	C	G	No	1	22	107	20.5607
1086	SNV	G	A	No	1	59	100	59
1478^1479	Insertion	-	G	No	1	102	134	76.1194
1532^1533	Insertion	-	G	No	1	114	160	71.25
1651	SNV	A	G	No	1	84	100	84
2551^2552	Insertion	-	TG	No	2	80	120	66.6667
2555	Deletion	C	-	No	1	86	118	72.8814
2558	SNV	G	A	No	1	95	119	79.8319
2579^2580	Insertion	-	T	No	1	90	119	75.6303
2660	Deletion	G	-	No	1	138	182	75.8242
2662..2664	Deletion	GAC	-	No	3	127	197	64.467

## Sheet: 26_Arabidopsis
Region	Type	Reference	Allele	Length	Count	Coverage	Frequency
106	SNV	C	T	1	1516	1945	77.9434
184^185	Insertion	-	A	1	1396	1809	77.1697
731..732	MNV	CT	TC	2	2827	3591	78.7246
826^827	Insertion	-	G	1	2757	3486	79.0878
1011	SNV	C	T	1	2347	3386	69.3148
1085..1087	MNV	CGC	TCA	3	2560	3333	76.8077
1373	SNV	G	A	1	470	2116	22.2117
1578	SNV	A	G	1	706	924	76.4069
1578	Deletion	A	-	1	199	924	21.5368
2551	SNV	T	G	1	99	185	53.5135
2551^2552	Insertion	-	CG	2	84	185	45.4054
2660	Deletion	G	-	1	2743	3493	78.5285
2662..2664	Deletion	GAC	-	3	2466	3661	67.3586
2664^2665	Insertion	-	A	1	723	3254	22.2188
2876^2877	Insertion	-	G	1	1067	5320	20.0564
3146..3149	Deletion	TGGC	-	4	1703	2342	72.7156
3220..3223	MNV	GCCG	CGTT	4	2093	2657	78.7731
3334^3335	Insertion	-	C	1	85	387	21.9638

## Sheet: Statistics
Number of polymorphisms within the 26S gene
		SNV	MNV	INDEL	REP	Total mutations
Physcomitrella patens		10	14	18	2	44
Marchantia polymorpha		21	9	5	1	36
Nicotiana tomentosiformis		4	0	12	0	16
Arabidopsis thaliana		5	3	10	0	18
Chi square statistics. We compared individual mutation types versus total mutations
Highly signi ficant values (p < 0.001) are highlighted in red; Moderately significant (p < 0.05) are in blue; insignificant differences (p > 0.05) are in black
Physcomitrella versus all
Type	Marchantia	Nicotiana	Arabidopsis
SNV	0.006	0.001	0.001
MNV	0.033	<0.0001	<0.0001
INDEL	0.0001	0.001	0.001
Marchantia versus all
Type	Physcomitrella	Nicotiana	Arabidopsis
SNV	0.001	<0.0001	<0.0001
MNV	0.072	<0.0001	0.001
INDEL	0.002	0.001	0.001
