# Supplementary material for: Conserved Organisation of 45S rDNA Sites and rDNA Gene Copy Number among Major Clades of Early Land Plants
Source: PLoS One. 2016 Sep 13;11(9):e0162544. doi: 10.1371/journal.pone.0162544 (PMC5021289; doi:10.1371/journal.pone.0162544)
Supplement: S3 Table — Information about the position, type of polymorphism, variant count, nucleotide coverage and frequency is given in the columns. Three types of polymorphisms were scored: single nucleotide variation (SNV), multiple nucleotide variation (MNV) and indels (sum of deletions and insertions). The polymorphisms in the coding regions are highlighted in yellow. (XLSX 33 Kb) (XLSX) [file pone.0162544.s005.xlsx]

## Sheet: PhyscomitrellaSRR191864_10%
region	position	Type	Reference	Allele	Reference allele	Count	Coverage	Frequency
18S	1577	SNV	T	T	Yes	995	1159	85.8499
18S	1579	SNV	C	G	No	150	1140	13.1579
18S	1579	SNV	C	C	Yes	986	1140	86.4912
18S	1582..1583	MNV	TT	TT	Yes	934	1123	83.1701
ITS1	1789	Deletion	T	-	No	8056	25754	31.2806
ITS1	1789	SNV	T	T	Yes	17571	25754	68.2263
ITS2	2294	SNV	G	G	Yes	34736	40635	85.483
ITS2	2294^2295	Insertion	-	T	No	7106	40536	17.5301
ITS2	2294^2295	Insertion	-	-	Yes	30130	40536	74.329
ITS2	2326	SNV	G	A	No	7764	58381	13.2988
ITS2	2326	SNV	G	G	Yes	43938	58381	75.2608
26S	3423	SNV	A	C	No	113	743	15.2086
26S	3423	SNV	A	A	Yes	613	743	82.5034
26S	3721	SNV	G	C	No	68	560	12.1429
26S	3721	SNV	G	G	Yes	492	560	87.8571
26S	3723	SNV	G	T	No	68	568	11.9718
26S	3723	SNV	G	G	Yes	500	568	88.0282
26S	3725^3726	Insertion	-	C	No	482	574	83.9721
26S	3725^3726	Insertion	-	-	Yes	91	574	15.8537
26S	3727	Deletion	A	-	No	68	574	11.8467
26S	3727	SNV	A	A	Yes	506	574	88.1533

## Sheet: Marchantia polymorphaSRR180...
Region	Position	Type	Reference	Allele	Reference allele	Count	Coverage	Frequency
18S	11	SNV	A	G	No	29968	151475	19.7841
18S	11	SNV	A	A	Yes	121449	151475	80.1776
18S	25	SNV	C	T	No	34652	202758	17.0903
18S	25	SNV	C	C	Yes	167872	202758	82.7943
ITS1	1936	SNV	C	T	No	22434	44582	50.3208
ITS1	2025	SNV	T	C	No	26288	46652	56.3491
ITS1	2025	SNV	T	T	Yes	20348	46652	43.6166
ITS1	2163	SNV	T	G	No	29359	58495	50.1906
ITS1	2163	SNV	T	T	Yes	29111	58495	49.7666
ITS1	2171	SNV	T	G	No	23333	61078	38.202
ITS1	2171	SNV	T	T	Yes	37250	61078	60.9876
ITS1	2356	SNV	C	T	No	34044	83285	40.8765
ITS1	2356	SNV	C	C	Yes	45978	83285	55.2056
ITS1	2389	SNV	T	C	No	8925	84575	10.5528
ITS1	2389	SNV	T	T	Yes	75625	84575	89.4177
ITS1	2400	SNV	G	A	No	8828	78981	11.1774
ITS1	2400	SNV	G	G	Yes	70142	78981	88.8087
ITS1	2423	SNV	G	T	No	9221	79608	11.583
ITS1	2423	SNV	G	G	Yes	70369	79608	88.3944
ITS1	2530	SNV	C	G	No	29128	58116	50.1204
ITS1	2530	SNV	C	C	Yes	28943	58116	49.8021
ITS1	2553..2554	MNV	AC	TT	No	23497	64914	36.1971
ITS1	2553..2554	MNV	AC	AC	Yes	39070	64914	60.1873
ITS1	2588	SNV	T	C	No	12664	68257	18.5534
ITS1	2588	SNV	T	T	Yes	55542	68257	81.3719
ITS1	2619	SNV	T	C	No	28103	57313	49.0343
ITS1	2619	SNV	T	T	Yes	29194	57313	50.9378
ITS1	2748	SNV	T	G	No	9169	72046	12.7266
ITS1	2748	SNV	T	T	Yes	62868	72046	87.2609
ITS1	2868	SNV	A	G	No	27013	51732	52.2172
ITS1	2868	SNV	A	A	Yes	24680	51732	47.7074
ITS1	2884	SNV	C	G	No	7222	47090	15.3366
ITS1	2884	SNV	C	C	Yes	39817	47090	84.5551
ITS1	2908^2909	Insertion	-	T	No	15783	39290	40.1705
ITS1	2908^2909	Insertion	-	-	Yes	23500	39290	59.8117
ITS1	2930..2931	MNV	CT	AG	No	15016	38452	39.0513
ITS1	2930..2931	MNV	CT	CT	Yes	23364	38452	60.7615
ITS1	2935	SNV	C	G	No	15974	39027	40.9306
ITS1	2935	SNV	C	C	Yes	23032	39027	59.0156
ITS2	3162	SNV	G	C	No	25503	64659	39.4423
ITS2	3162	SNV	G	G	Yes	39138	64659	60.5299
ITS2	3174	SNV	T	G	No	6323	62600	10.1006
ITS2	3174	SNV	T	T	Yes	56194	62600	89.7668
ITS2	3187	SNV	A	G	No	23903	64169	37.2501
ITS2	3187	SNV	A	A	Yes	40124	64169	62.5286
ITS2	3295	SNV	C	T	No	26181	64867	40.361
ITS2	3295	SNV	C	C	Yes	38676	64867	59.6235
ITS2	3316	SNV	G	T	No	25186	66776	37.7171
ITS2	3316	SNV	G	G	Yes	41438	66776	62.0552
ITS2	3331	SNV	C	T	No	33627	67913	49.5148
ITS2	3331	SNV	C	C	Yes	33793	67913	49.7593
ITS2	3423^3424	Insertion	-	T	No	7913	64367	12.2936
ITS2	3423^3424	Insertion	-	-	Yes	56400	64367	87.6225
ITS2	3451^3452	Insertion	-	T	No	12389	85840	14.4327
ITS2	3451^3452	Insertion	-	-	Yes	73448	85840	85.5638
26S	4055	SNV	C	T	No	13622	40472	33.6578
26S	4055	SNV	C	C	Yes	26843	40472	66.3249
26S	4069	Deletion	T	-	No	14041	43746	32.0966
26S	4069..4070	MNV	TT	CC	No	12014	43746	27.4631
26S	4069..4070	MNV	TT	TT	Yes	17406	43746	39.7888
26S	4073	Deletion	G	-	No	13955	44509	31.3532
26S	4073	SNV	G	G	Yes	30543	44509	68.6221
26S	4086	SNV	C	T	No	16171	45807	35.3025
26S	4086	SNV	C	C	Yes	29621	45807	64.6648
26S	4092	SNV	A	G	No	9349	45043	20.7557
26S	4092	SNV	A	A	Yes	35685	45043	79.2243
26S	4570	SNV	T	C	No	61274	85288	71.8436
26S	4570	SNV	T	T	Yes	24005	85288	28.1458
26S	5125	SNV	G	A	No	36748	77192	47.606
26S	5125	SNV	G	G	Yes	40390	77192	52.3241
26S	5565	Deletion	G	-	No	18466	67009	27.5575
26S	5565	SNV	G	G	Yes	48477	67009	72.344
26S	5587	Deletion	C	-	No	19951	71031	28.0877
26S	5587	SNV	C	C	Yes	50885	71031	71.6377
26S	5592	SNV	T	C	No	10273	72216	14.2254
26S	5592	SNV	T	T	Yes	61925	72216	85.7497
26S	6100	Deletion	G	-	No	43215	77641	55.66
26S	6100	SNV	G	G	Yes	34318	77641	44.2009
26S	6113	Deletion	C	-	No	46121	84471	54.5998
26S	6113	SNV	C	C	Yes	38265	84471	45.2996
26S	6793	SNV	C	T	No	21279	50901	41.8047
26S	6793	SNV	C	C	Yes	29603	50901	58.158

## Sheet: AthalianaERR031531_50 bp (R...
Region	Position	Type	Reference	Allele	Reference allele	Length	Linkage	Zygosity	Count	Coverage	Frequency	Probability	Forward read count	Reverse read count	Forward/reverse balance	Average quality	Read count	Read coverage	# unique start positions	# unique end positions	BaseQRankSum	Read position test probability	Read direction test probability	Hyper-allelic	Homopolymer	Homopolymer length
18S	558^559	Insertion	-	T	No	1		Heterozygous	762	4021	18.9505		460	302	0.396325	33.7493	762	4021	54	55	9.03	0	0.0514358	no	No	1
18S	558^559	Insertion	-	-	Yes	0		Heterozygous	3259	4021	81.0495		1638	1621	0.497392	33.1316	3259	4021	100	100		0.000277698	1	no	No	1
18S	561	SNV	G	C	No	1		Heterozygous	864	4177	20.6847		514	350	0.405093	33.6817	864	4177	61	61	1.76	0	0.0794825	no	No	1
18S	561	SNV	G	G	Yes	1		Heterozygous	3312	4177	79.2914		1653	1659	0.499094	33.4855	3312	4177	102	102		0.000346375	1	no	No	1
18S	565	Deletion	G	-	No	1		Heterozygous	941	4269	22.0426		552	389	0.41339	33.3401	941	4269	67	67	-5.03	0	0.173214	no	No	1
18S	565	SNV	G	G	Yes	1		Heterozygous	3326	4269	77.9105		1663	1663	0.5	33.6524	3326	4269	102	102		0.00935191	1	no	No	1
18S	1778..1779	MNV	TT	AG	No	2		Heterozygous	525	3972	13.2175		303	222	0.422857	33.6095	525	3972	61	61	0	0	0.0554948	no	No	1
18S	1778..1779	MNV	TT	TT	Yes	2		Heterozygous	3445	3972	86.7321		1639	1806	0.475762	33.4991	3445	3972	103	103		0.238024	1	no	No	1
ITS1	1839	SNV	G	A	No	1		Heterozygous	693	2881	24.0541		388	305	0.440115	33.5815	693	2881	92	91	1.14	0.181971	1	no	No	1
ITS1	1839	SNV	G	G	Yes	1		Heterozygous	2188	2881	75.9459		1270	918	0.419561	33.4154	2188	2881	102	102		0.99968	1	no	No	1
ITS1	1961	SNV	T	C	No	1		Heterozygous	444	2766	16.0521		209	235	0.470721	33.0158	444	2766	90	88	0	0.45489	1	no	No	1
ITS1	1961	SNV	T	T	Yes	1		Heterozygous	2322	2766	83.9479		1053	1269	0.453488	33.1938	2322	2766	101	101		1	1	no	No	1
ITS1	2026	SNV	T	G	No	1		Homozygous	2361	2375	99.4105		1094	1267	0.463363	32.0313	2361	2375	93	93		1	1	no	No	1
ITS1	2247	SNV	C	G	No	1		Homozygous	1473	1491	98.7928		108	1365	0.0733198	33.2885	1473	1491	68	69		1	1	no	No	1
26S	3816	SNV	G	A	No	1		Heterozygous	212	950	22.3158		57	155	0.268868	33	212	950	67	67	-2.09	0.898592	0.574192	no	No	1
26S	3816	SNV	G	G	Yes	1		Heterozygous	738	950	77.6842		262	476	0.355014	33.607	738	950	92	91		0.999999	1	no	No	1
26S	4480	SNV	C	T	No	1		Heterozygous	166	1105	15.0226		148	18	0.108434	32.2651	166	1105	46	45	-1.93	0.1757	0.808676	no	No	1
26S	4480	SNV	C	C	Yes	1		Heterozygous	938	1105	84.8869		862	76	0.0810235	33.1386	938	1105	68	68		0.999114	1	no	No	1
26S	5460	Deletion	A	-	No	1		Heterozygous	1062	5070	20.9467		607	455	0.428437	32.9605	1062	5070	68	68	-6.42	0	0.990384	no	No	1
26S	5460	SNV	A	A	Yes	1		Heterozygous	4007	5070	79.0335		2134	1873	0.467432	33.0262	4007	5070	102	102		0.00470505	1	no	No	1

## Sheet: statistics
Number of polymorphisms in individual subregions
	18S	ITS1	5.8S	ITS2	26S	total
Physcomitrella patens	4	2	0	5	7	18
Marchantia polymorpha	4	34	0	16	29	83
N. tomentosiformis	0	0	0	2	12	14
A. thaliana	6	6	0	0	6	18
Character of polymorphisms
	SNV = single nucleotide varion (SNP)	MNV=multiple nucleotide variation	INDEL=sum of insertions and deletions
Physcomitrella patens	14	0	0
Marchantia polymorpha	64	7	12
Nicotiana tomentosiformis	14	0	0
Arabidopsis thaliana	17	0	1
Number of nucleotides in individual subregions
	18S	ITS1	5.8S	ITS2	26S	total
Physcomitrella patens	1758	308	156	325	3063	5611
Marchantia polymorpha	1820	1148	158	332	3460	6937
Nicotiana tomentosiformis	1808	242	164	223	3387	5824
A. thaliana	1809	268	163	188	3387	5815
Number of polymorphisms normalised per 1000 bp
	18S	ITS1	5.8S	ITS2	26S	total
Physcomitrella patens	2.27531	6.49351	0	15.3846	2.28534	3.20798
Marchantia polymorpha	2.1978	29.6167	0	48.1928	8.3815	11.9648
Nicotiana tomentosiformis	0	0	0	8.96861	3.54296	2.40385
Arabidopsis thaliana	3.31675	22.3881	0	0	1.77148	3.09544
